# Supplementary material for: Use of capture-based next-generation sequencing to detect ALK fusion in plasma cell-free DNA of patients with non-small-cell lung cancer
Source: Oncotarget. 2016 Dec 1;8(2):2771–80. doi: 10.18632/oncotarget.13741 (PMC5356840; doi:10.18632/oncotarget.13741)
Supplement: Supplementary file 2 [file oncotarget-08-2771-s002.xlsx]

## Sheet: Sheet1
Supplemental Table 1. The hybrid capture panel (LungPlasma panel) used to detect ALK fusion
chr	start	end	gene
1	11168238	11168343	MTOR
1	11169347	11169427	MTOR
1	11169706	11169786	MTOR
1	11172909	11172974	MTOR
1	11174375	11174510	MTOR
1	11174870	11174944	MTOR
1	11175453	11175525	MTOR
1	11177061	11177143	MTOR
1	11181303	11181425	MTOR
1	11182036	11182183	MTOR
1	11184555	11184690	MTOR
1	11186679	11186853	MTOR
1	11187067	11187201	MTOR
1	11187681	11187863	MTOR
1	11188061	11188183	MTOR
1	11188511	11188609	MTOR
1	11188912	11189008	MTOR
1	11189795	11189895	MTOR
1	11190586	11190834	MTOR
1	11193137	11193254	MTOR
1	11194408	11194523	MTOR
1	11199361	11199492	MTOR
1	11199590	11199715	MTOR
1	11204705	11204812	MTOR
1	11205025	11205102	MTOR
1	11206733	11206848	MTOR
1	11210183	11210283	MTOR
1	27022895	27024031	ARID1A
1	27056142	27056354	ARID1A
1	27057643	27058095	ARID1A
1	27059167	27059283	ARID1A
1	27087347	27087587	ARID1A
1	27087875	27087964	ARID1A
1	27088643	27088810	ARID1A
1	27089464	27089776	ARID1A
1	27092712	27092857	ARID1A
1	27092948	27093057	ARID1A
1	27094281	27094490	ARID1A
1	27097610	27097817	ARID1A
1	27098991	27099123	ARID1A
1	27099303	27099478	ARID1A
1	27099837	27099987	ARID1A
1	27100071	27100208	ARID1A
1	27100293	27100389	ARID1A
1	27100820	27101711	ARID1A
1	27102068	27102198	ARID1A
1	27105514	27107247	ARID1A
1	65306928	65307022	JAK1
1	70225887	70226076	LRRC7
1	77752625	77752812	AK5
1	97915514	97915714	DPYD
1	97981295	97981495	DPYD
1	115256420	115256599	NRAS
1	115258670	115258781	NRAS
1	119467268	119467440	TBX15
1	120611948	120612020	NOTCH2
1	144882775	144882881	PDE4DIP
1	156843751	156844363	NTRK1
1	156844418	156844698	NTRK1
1	157805624	157805945	CD5L
1	158627266	158627484	SPTA1
1	158631076	158631199	SPTA1
1	158650372	158650519	SPTA1
1	158908869	158909037	PYHIN1
1	175092535	175092799	TNN
1	175331798	175331945	TNR
1	176998769	176998877	ASTN1
1	181708282	181708389	CACNA1E
1	182812428	182812569	DHX9
1	190067147	190068264	BRINP3
1	190203501	190203607	BRINP3
1	237806626	237806747	RYR2
1	247875130	247876057	OR6F1
1	248039201	248039791	TRIM58
1	248524882	248525929	OR2T4
10	8105956	8106101	GATA3
10	8111436	8111561	GATA3
10	8115702	8115986	GATA3
10	37440987	37441049	ANKRD30A
10	43610184	43612032	RET
10	89624226	89624305	PTEN
10	89653781	89653866	PTEN
10	89685269	89685314	PTEN
10	89690802	89690846	PTEN
10	89692769	89693008	PTEN
10	89711874	89712016	PTEN
10	89717609	89717776	PTEN
10	89720650	89720875	PTEN
10	89725044	89725229	PTEN
10	96540310	96540510	CYP2C19
10	96541516	96541716	CYP2C19
10	103290993	103291090	BTRC
10	106927015	106927107	SORCS3
11	533765	533944	HRAS
11	534211	534322	HRAS
11	1651070	1651784	KRTAP5-5
11	20668379	20668480	SLC6A5
11	55135359	55136394	OR4A15
11	55432642	55433572	OR4C6
11	55594694	55595630	OR5L2
11	69456100	69456301	CCND1
11	69457079	69457280	CCND1
11	69458455	69458656	CCND1
11	69459779	69459980	CCND1
11	69461113	69461314	CCND1
11	69462483	69462684	CCND1
11	69463691	69463892	CCND1
11	69465135	69465336	CCND1
11	69466553	69466754	CCND1
11	69468969	69469170	CCND1
11	69513456	69513657	FGF19
11	69514002	69514361	FGF19
11	69515208	69515409	FGF19
11	69515520	69515721	FGF19
11	69515880	69516081	FGF19
11	69516902	69517103	FGF19
11	69517515	69517716	FGF19
11	69518090	69518291	FGF19
11	69518713	69518914	FGF19
11	69588117	69588318	FGF4
11	69588506	69589038	FGF4
11	69589208	69589409	FGF4
11	69589459	69589660	FGF4
11	69589667	69590168	FGF4
11	69625630	69625831	FGF3
11	69626431	69626632	FGF3
11	69627281	69627482	FGF3
11	69628071	69628272	FGF3
11	69628868	69629069	FGF3
11	69629500	69629701	FGF3
11	69630469	69630670	FGF3
11	69631298	69631499	FGF3
11	69632059	69632260	FGF3
11	69632915	69633116	FGF3
11	99715818	99715994	CNTN5
11	119149220	119149423	CBL
11	125505324	125505428	CHEK1
11	132180005	132180126	NTM
12	416620	417171	KDM5A
12	25378548	25378707	KRAS
12	25380167	25380346	KRAS
12	25398207	25398318	KRAS
12	43858393	43858535	ADAMTS20
12	56478779	56479096	ERBB3
12	56481805	56481946	ERBB3
12	56482327	56482440	ERBB3
12	58142164	58142365	CDK4
12	58142920	58143121	CDK4
12	58143160	58143361	CDK4
12	58144433	58144634	CDK4
12	58145148	58145349	CDK4
12	58145923	58146124	CDK4
12	58146679	58146880	CDK4
12	58147413	58147614	CDK4
12	58148171	58148372	CDK4
12	58149140	58149341	CDK4
12	78400198	78401225	NAV3
12	78582388	78582557	NAV3
12	106820974	106821136	POLR3B
12	129822178	129822362	TMEM132D
13	28592604	28592726	FLT3
13	28608219	28608351	FLT3
13	32890598	32890664	BRCA2
13	32893214	32893462	BRCA2
13	32899213	32899321	BRCA2
13	32900238	32900287	BRCA2
13	32900379	32900419	BRCA2
13	32900636	32900750	BRCA2
13	32903580	32903629	BRCA2
13	32905056	32905167	BRCA2
13	32906409	32907524	BRCA2
13	32910402	32915333	BRCA2
13	32918695	32918790	BRCA2
13	32920964	32921033	BRCA2
13	32928998	32929425	BRCA2
13	32930565	32930746	BRCA2
13	32931879	32932066	BRCA2
13	32936660	32936830	BRCA2
13	32937316	32937670	BRCA2
13	32944539	32944694	BRCA2
13	32945093	32945237	BRCA2
13	32950807	32950928	BRCA2
13	32953454	32953652	BRCA2
13	32953887	32954050	BRCA2
13	32954144	32954282	BRCA2
13	32968826	32969070	BRCA2
13	32971035	32971181	BRCA2
13	32972299	32972907	BRCA2
13	48878049	48878185	RB1
13	48881416	48881542	RB1
13	48916735	48916850	RB1
13	48919216	48919335	RB1
13	48921961	48921999	RB1
13	48923092	48923159	RB1
13	48934153	48934263	RB1
13	48936951	48937093	RB1
13	48939030	48939107	RB1
13	48941630	48941739	RB1
13	48942663	48942740	RB1
13	48947541	48947628	RB1
13	48951054	48951170	RB1
13	48953730	48953786	RB1
13	48954189	48954220	RB1
13	48954301	48954377	RB1
13	48955383	48955579	RB1
13	49027129	49027247	RB1
13	49030340	49030485	RB1
13	49033824	49033969	RB1
13	49037867	49037971	RB1
13	49039134	49039247	RB1
13	49039341	49039504	RB1
13	49047496	49047526	RB1
13	49050837	49050979	RB1
13	49051491	49051540	RB1
13	49054134	49054207	RB1
13	70314525	70314688	KLHL1
14	19553416	19553937	POTEG
14	47324226	47324357	MDGA2
14	57684699	57684786	EXOC5
14	105242996	105243107	AKT1
14	105246424	105246553	AKT1
14	105258935	105258980	AKT1
15	28211835	28211968	OCA2
15	66727364	66727575	MEK1
15	90631819	90631979	IDH2
17	7572927	7573008	TP53
17	7573926	7574033	TP53
17	7576537	7576584	TP53
17	7576625	7576657	TP53
17	7576853	7576926	TP53
17	7577018	7577155	TP53
17	7577498	7577608	TP53
17	7578176	7578289	TP53
17	7578370	7578554	TP53
17	7579311	7579590	TP53
17	7579700	7579721	TP53
17	7579839	7579912	TP53
17	10450791	10450935	MYH2
17	26684313	26684473	POLDIP2
17	37866066	37866134	ERBB2
17	37866339	37866454	ERBB2
17	37868181	37868300	ERBB2
17	37873573	37873733	ERBB2
17	37876040	37876087	ERBB2
17	37879572	37879710	ERBB2
17	37879791	37879913	ERBB2
17	37880164	37880263	ERBB2
17	37880978	37881164	ERBB2
17	37881302	37881457	ERBB2
17	37881580	37881655	ERBB2
17	37881960	37882106	ERBB2
17	40717000	40717065	COASY
17	41197695	41197819	BRCA1
17	41199660	41199720	BRCA1
17	41201138	41201211	BRCA1
17	41203080	41203134	BRCA1
17	41209069	41209152	BRCA1
17	41215350	41215390	BRCA1
17	41215891	41215968	BRCA1
17	41219625	41219712	BRCA1
17	41222945	41223255	BRCA1
17	41226348	41226538	BRCA1
17	41228505	41228631	BRCA1
17	41231351	41231416	BRCA1
17	41234421	41234592	BRCA1
17	41242961	41243049	BRCA1
17	41243452	41246877	BRCA1
17	41247863	41247939	BRCA1
17	41249261	41249306	BRCA1
17	41251792	41251897	BRCA1
17	41256139	41256278	BRCA1
17	41256885	41256973	BRCA1
17	41258473	41258550	BRCA1
17	41267743	41267796	BRCA1
17	41276034	41276113	BRCA1
17	47685236	47685291	SPOP
17	47688642	47688819	SPOP
17	47696343	47696470	SPOP
17	56434829	56436184	RNF43
18	48573417	48573665	SMAD4
18	48575056	48575230	SMAD4
18	48575665	48575694	SMAD4
18	48581151	48581363	SMAD4
18	48584495	48584614	SMAD4
18	48584710	48584826	SMAD4
18	48586236	48586286	SMAD4
18	48591793	48591976	SMAD4
18	48593389	48593557	SMAD4
18	48603008	48603146	SMAD4
18	48604626	48604837	SMAD4
19	1206912	1207202	STK11
19	1218415	1218499	STK11
19	1219322	1219412	STK11
19	1220371	1220504	STK11
19	1220579	1220716	STK11
19	1221211	1221339	STK11
19	1221947	1222005	STK11
19	1222983	1223171	STK11
19	1226452	1226646	STK11
19	10597327	10597494	KEAP1
19	10599867	10600044	KEAP1
19	10600323	10600529	KEAP1
19	10602252	10602938	KEAP1
19	10610070	10610709	KEAP1
19	43575851	43576106	PSG2
19	43690493	43690557	PSG5
19	52715939	52716086	PPP2R1A
19	56382192	56382363	NLRP4
2	29419636	29419726	ALK
2	29420408	29420542	ALK
2	29430037	29430138	ALK
2	29432652	29432744	ALK
2	29436850	29436947	ALK
2	29443572	29443701	ALK
2	29445210	29445274	ALK
2	29445383	29445473	ALK
2	29446208	29448431	ALK
2	33500031	33500157	LTBP1
2	48030559	48030824	MSH6
2	48032757	48032846	MSH6
2	50463926	50464108	NRXN1
2	50733632	50733755	NRXN1
2	69173435	69173592	GKN2
2	79313937	79314056	REG1B
2	80085138	80085305	CTNNA2
2	80816428	80816610	CTNNA2
2	116525872	116525980	DPP10
2	125530375	125530594	CNTNAP5
2	141665445	141665646	LRP1B
2	155157921	155158102	GALNT13
2	162751188	162751335	SLC4A10
2	167327124	167327216	SCN7A
2	178098732	178098999	NFE2L2
2	189927897	189927996	COL5A2
2	209113093	209113384	IDH1
2	234668781	234668981	UGT1A1
2	234669044	234669244	UGT1A1
21	10970008	10970062	TPTE
21	44524424	44524512	U2AF1
22	29091698	29091861	CHEK2
22	29092889	29092975	CHEK2
22	29095826	29095925	CHEK2
22	32445929	32446001	SLC5A1
22	42522513	42522713	CYP2D6
22	42525032	42525232	CYP2D6
22	42526594	42526794	CYP2D6
3	30686239	30686407	TGFBR2
3	30691762	30691952	TGFBR2
3	41266016	41266244	CTNNB1
3	46592956	46593081	LRRC2
3	47142947	47143045	SETD2
3	164767578	164767663	SI
3	164777689	164777815	SI
3	178935997	178936122	PIK3CA
3	178951881	178952152	PIK3CA
3	181430149	181431102	SOX2
4	1796332	1796533	FGFR3
4	1797742	1797943	FGFR3
4	1799194	1799395	FGFR3
4	1800500	1800701	FGFR3
4	1802023	1802224	FGFR3
4	1803300	1803501	FGFR3
4	1803562	1803752	FGFR3
4	1804849	1805050	FGFR3
4	1806057	1806247	FGFR3
4	1806270	1806471	FGFR3
4	1807607	1807808	FGFR3
4	1808556	1813210	FGFR3
4	55592023	55592216	KIT
4	55593582	55593708	KIT
4	78870950	78871032	MRPL1
4	109784474	109784543	COL25A1
4	156629387	156629446	GUCY1A3
4	183245173	183245405	ODZ3
4	189065189	189065287	TRIML1
5	1295158	1295736	TERT
5	5239793	5240038	ADAMTS16
5	19473334	19473825	CDH18
5	33683963	33684160	ADAMTS12
5	45267190	45267355	HCN1
5	45461947	45462109	HCN1
5	67588087	67588189	PIK3R1
5	67588929	67589027	PIK3R1
5	67589131	67589311	PIK3R1
5	67589537	67589662	PIK3R1
5	67590364	67590506	PIK3R1
5	67590976	67591152	PIK3R1
5	67591248	67591316	PIK3R1
5	67591999	67592169	PIK3R1
5	67593240	67593429	PIK3R1
5	112043415	112043579	APC
5	112090588	112090722	APC
5	112102023	112102107	APC
5	112102886	112103087	APC
5	112111326	112111434	APC
5	112116487	112116600	APC
5	112128143	112128226	APC
5	112136976	112137080	APC
5	112151192	112151290	APC
5	112154663	112155041	APC
5	112157593	112157688	APC
5	112162805	112162944	APC
5	112163626	112163703	APC
5	112164553	112164669	APC
5	112170648	112170862	APC
5	112173250	112179823	APC
5	127648325	127648487	FBN2
5	131931265	131931502	RAD50
5	156346467	156346552	TIMD4
5	160097469	160097674	ATP10B
6	32191633	32191705	NOTCH4
6	55216050	55216381	GFRAL
6	70637800	70637924	COL19A1
6	117642557	117645495	ROS1
6	117645578	117647387	ROS1
6	117650609	117658335	ROS1
6	133849862	133849943	EYA4
7	11464322	11464459	THSD7A
7	11501637	11501770	THSD7A
7	31864480	31864601	PDE1C
7	53103364	53104255	POM121L12
7	55220239	55220357	EGFR
7	55221704	55221845	EGFR
7	55241613	55241736	EGFR
7	55242414	55242513	EGFR
7	55248985	55249171	EGFR
7	55259411	55259567	EGFR
7	81386504	81386619	HGF
7	92255120	92255321	CDK6
7	92276101	92276302	CDK6
7	92291900	92292101	CDK6
7	92318202	92318403	CDK6
7	92339271	92339472	CDK6
7	92360635	92360836	CDK6
7	92381460	92381661	CDK6
7	92402448	92402649	CDK6
7	92424800	92425001	CDK6
7	92444638	92444839	CDK6
7	99361526	99361726	CYP3A4
7	99367292	99367492	CYP3A4
7	99367725	99367925	CYP3A4
7	107416896	107416989	SLC26A3
7	116323647	116323848	MET
7	116335262	116335463	MET
7	116346764	116346965	MET
7	116357300	116357501	MET
7	116369556	116369757	MET
7	116381004	116381205	MET
7	116392617	116392818	MET
7	116404073	116404274	MET
7	116411552	116412143	MET
7	116415366	116415567	MET
7	116426814	116427015	MET
7	134222945	134223029	AKR1B10
7	135048605	135048818	CNOT4
7	140453074	140453193	BRAF
7	140481375	140481493	BRAF
7	142458405	142458565	PRSS1
7	151962122	151962294	MLL3
8	3165216	3165343	CSMD1
8	35606044	35606213	UNC5D
8	38273333	38273534	FGFR1
8	38279176	38279377	FGFR1
8	38283640	38283841	FGFR1
8	38289583	38289784	FGFR1
8	38294656	38294857	FGFR1
8	38300075	38300276	FGFR1
8	38305300	38305501	FGFR1
8	38309334	38309535	FGFR1
8	38315545	38315746	FGFR1
8	38321769	38321970	FGFR1
8	48748899	48749088	PRKDC
8	48866898	48867006	PRKDC
8	51621445	51621538	SNTG1
8	87738758	87738885	CNGB3
8	109241298	109241424	EIF3E
8	113246593	113246706	CSMD3
8	113323206	113323395	CSMD3
8	113364644	113364763	CSMD3
8	113562899	113563102	CSMD3
8	113697634	113697961	CSMD3
8	128748400	128748601	MYC
8	128748696	128748897	MYC
8	128749229	128749430	MYC
8	128749788	128749989	MYC
8	128750313	128751427	MYC
8	128751998	128752199	MYC
8	128752402	128752603	MYC
8	128753041	128753242	MYC
8	139151228	139151339	FAM135B
9	19424697	19424839	ACER2
9	21968228	21968241	CDKN2A
9	21968724	21968770	CDKN2A
9	21970900	21971207	CDKN2A
9	21974475	21974826	CDKN2A
9	21994138	21994453	CDKN2A
9	79946925	79947029	VPS13A
9	112018415	112018504	EPB41L4B
9	138439716	138439827	OBP2A
9	139390522	139392010	NOTCH1
9	139396723	139396940	NOTCH1
9	139397633	139397782	NOTCH1
9	139399124	139399556	NOTCH1
X	29938065	29938211	IL1RAPL1
X	78618438	78618636	ITM2A
X	111195270	111195648	TRPC5
X	112024113	112024346	AMOT
X	122537262	122537370	GRIA3
X	134987410	134987551	SAGE1
X	138630521	138630650	F9
